# Supplementary material for: Serum fetuin-a and risk of thoracic aortic aneurysms: a two-sample mendelian randomization study
Source: Front Endocrinol (Lausanne). 2024 Feb 26;15:1361416. doi: 10.3389/fendo.2024.1361416 (PMC10925661; doi:10.3389/fendo.2024.1361416)
Supplement: Supplementary file 3 [file Table_2.csv]

Supplementary Table 2 Characteristics of instrumental variables.
SNP	chr.exposure	pos.exposure	effect_allele.exposure	eaf.exposure	beta.exposure	se.exposure	pval.exposure	f_stat
rs4917	3	187820407	C	0.68	0.0657	0.0018	1.00E-200	1332.25
rs13080283	3	187826181	A	0.46	0.0575	0.0017	1.00E-200	1144.031142
rs9814347	3	187835554	C	0.51	0.0599	0.0024	1.66E-139	622.9184028
rs4686428	3	187730067	A	0.77	0.0463	0.002	2.26E-122	535.9225
rs13062057	3	187758067	A	0.15	0.0335	0.0024	1.05E-43	194.8350694
rs9290835	3	187801480	A	0.74	0.0261	0.002	1.91E-40	170.3025
rs17297584	3	187832190	T	0.89	0.0442	0.0035	4.09E-37	159.4808163
rs4488820	3	187822311	G	0.08	0.0595	0.0047	2.20E-36	160.2648257
rs4686791	3	187831567	C	0.72	0.0278	0.0025	4.82E-29	123.6544
rs6763361	3	187793068	G	0.79	0.0202	0.0021	1.59E-21	92.5260771
rs13073740	3	187730131	G	0.03	0.0868	0.0092	6.60E-21	89.01512287
rs4686799	3	187933930	C	0.76	0.0187	0.002	4.52E-20	87.4225
rs10513803	3	187910755	T	0.57	0.0155	0.0017	8.21E-20	83.13148789
rs11918665	3	187696478	G	0.87	0.0234	0.0026	1.79E-19	81
rs4686787	3	187746909	T	0.97	0.0623	0.0076	3.19E-16	67.19684903
rs11921733	3	187781801	A	0.09	0.0228	0.003	5.21E-14	57.76
rs7645347	3	187701643	A	0.39	0.014	0.0019	6.10E-14	54.29362881
rs182051	3	187980192	G	0.77	0.0167	0.0023	1.63E-13	52.72022684
rs745588	3	187712697	C	0.2	0.0199	0.0027	3.33E-13	54.3223594
rs1621816	3	187921867	C	0.28	0.0136	0.0019	2.23E-12	51.23545706
rs9870051	3	187692542	T	0.78	0.0165	0.0024	8.33E-12	47.265625
rs2228243	3	187877807	G	0.2	0.0145	0.0022	3.56E-11	43.44008264
rs1047148	3	187990451	A	0.14	0.0197	0.003	7.05E-11	43.12111111
rs9898	3	187873321	T	0.34	0.0111	0.0018	1.63E-09	38.02777778
rs4615068	3	187572403	C	0.83	0.0144	0.0025	1.04E-08	33.1776
rs11017848	10	132949189	C	0.01	0.2091	0.0332	2.88E-10	39.66723218
