# Supplementary material for: Serum fetuin-a and risk of thoracic aortic aneurysms: a two-sample mendelian randomization study
Source: Front Endocrinol (Lausanne). 2024 Feb 26;15:1361416. doi: 10.3389/fendo.2024.1361416 (PMC10925661; doi:10.3389/fendo.2024.1361416)
Supplement: Supplementary file 4 [file Table_3.csv]

Supplementary Table 3 The PhenoScanner results of the instrumental variables used in this study.
snp	rsid	hg19_coordinates	hg38_coordinates	a1	a2	trait	efo	study	pmid	ancestry	year	beta	se	p	direction	n	n_cases	n_controls	n_studies	unit	dataset
rs10513803	rs10513803	chr3:186428061	chr3:186710272	C	T	Activated partial thromboplastin time	EFO_0004310	Tang W	22703881	European	2012	NA	NA	1.48E-58	NA	9240	-	-	-	-	GRASP
rs11918665	rs11918665	chr3:186213784	chr3:186495995	A	G	Activated partial thromboplastin time	EFO_0004310	Tang W	22703881	European	2012	NA	NA	1.42E-08	NA	9240	-	-	-	-	GRASP
rs1621816	rs1621816	chr3:186439173	chr3:186721384	T	C	Activated partial thromboplastin time	EFO_0004310	Gaunt	23188048	European	2012	NA	NA	2.33E-14	NA	2544	-	-	-	-	GRASP
rs2228243	rs2228243	chr3:186395113	chr3:186677324	A	G	Activated partial thromboplastin time	EFO_0004310	Tang W	22703881	European	2012	NA	NA	7.23E-26	NA	9240	-	-	-	-	GRASP
rs2228243	rs2228243	chr3:186395113	chr3:186677324	A	G	Activated partial thromboplastin time	EFO_0004310	Gaunt	23188048	European	2012	NA	NA	1.35E-17	NA	2544	-	-	-	-	GRASP
rs2228243	rs2228243	chr3:186395113	chr3:186677324	A	G	Activated protein C resistance	HP_0012175;NCIT_C100471	Gaunt	23188048	European	2012	NA	NA	9.55E-15	NA	2544	-	-	-	-	GRASP
rs2228243	rs2228243	chr3:186395113	chr3:186677324	A	G	Blood protein levels	EFO_0008140	Suhre K	28240269	European	2017	-1.007	0.04895	5.00E-94	-	-	-	-	-	unit increase	NHGRI-EBI_GWAS_Catalog
rs2228243	rs2228243	chr3:186395113	chr3:186677324	A	G	Blood protein levels	EFO_0008140	Suhre K	28240269	European	2017	-0.9421	0.04908	4.00E-82	-	-	-	-	-	unit increase	NHGRI-EBI_GWAS_Catalog
rs2228243	rs2228243	chr3:186395113	chr3:186677324	A	G	Blood protein levels	EFO_0008140	Suhre K	28240269	European	2017	-0.3345	0.05311	3.00E-10	-	-	-	-	-	unit increase	NHGRI-EBI_GWAS_Catalog
rs2228243	rs2228243	chr3:186395113	chr3:186677324	A	G	Blood protein levels	EFO_0008140	Suhre K	28240269	European	2017	-0.7302	0.05162	2.00E-45	-	-	-	-	-	unit increase	NHGRI-EBI_GWAS_Catalog
rs4686799	rs4686799	chr3:186451236	chr3:186733447	C	T	Activated partial thromboplastin time	EFO_0004310	Tang W	22703881	European	2012	NA	NA	1.17E-86	NA	9240	-	-	-	-	GRASP
rs4917	rs4917	chr3:186337713	chr3:186619924	C	T	Activated partial thromboplastin time	EFO_0004310	Tang W	22703881	European	2012	NA	NA	4.18E-10	NA	9240	-	-	-	-	GRASP
rs9898	rs9898	chr3:186390627	chr3:186672838	C	T	Activated Partial Thromboplastin Time	EFO_0004310	Houlihan LM	20303064	European	2010	NA	NA	1.14E-12	NA	1431	-	-	-	-	GRASP
rs9898	rs9898	chr3:186390627	chr3:186672838	C	T	Activated Partial Thromboplastin Time Male	EFO_0004310	Houlihan LM	20303064	European	2010	NA	NA	5.47E-09	NA	1431	-	-	-	-	GRASP
rs9898	rs9898	chr3:186390627	chr3:186672838	C	T	Activated partial thromboplastin time	EFO_0004310	Tang W	22703881	European	2012	NA	NA	1.65E-116	NA	9240	-	-	-	-	GRASP
rs9898	rs9898	chr3:186390627	chr3:186672838	C	T	Activated protein C resistance	HP_0012175;NCIT_C100471	Gaunt	23188048	European	2012	NA	NA	5.26E-11	NA	2544	-	-	-	-	GRASP
rs9898	rs9898	chr3:186390627	chr3:186672838	C	T	Activated partial thromboplastin time	EFO_0004310	Houlihan LM	20303064	European	2010	-0.26	0.0382	1.00E-11	-	-	-	-	-	unit increase	NHGRI-EBI_GWAS_Catalog
rs9898	rs9898	chr3:186390627	chr3:186672838	C	T	Activated partial thromboplastin time	EFO_0004310	Tang W	22703881	European	2012	1	0.04452	1.00E-111	+	-	-	-	-	unit increase	NHGRI-EBI_GWAS_Catalog
rs9898	rs9898	chr3:186390627	chr3:186672838	C	T	Cerebrospinal fluid biomarker levels	EFO_0006794	Sasayama D	28031287	East Asian	2016	NA	NA	5.00E-10	NA	-	-	-	-	-	NHGRI-EBI_GWAS_Catalog
rs9898	rs9898	chr3:186390627	chr3:186672838	C	T	Partial thromboplastin time	EFO_0004310	Houlihan LM	20303064	European	2010	NA	NA	1.00E-11	NA	-	-	-	-	-	dbGaP
